# Supplementary material for: Identification and Functional Annotation of Genes Related to Bone Stability in Laying Hens Using Random Forests
Source: Genes (Basel). 2021 May 8;12(5):702. doi: 10.3390/genes12050702 (PMC8151682; doi:10.3390/genes12050702)
Supplement: Supplementary file 1 [file genes-12-00702-s001.zip]

Archive with 8 entries (7 files):
- Supplement_proofed/
- Supplement_proofed/Suppl_Figure_S1.pdf
- Supplement_proofed/Suppl_Figure_S2.pdf
- Supplement_proofed/Suppl_Figure_S3.pdf
- Supplement_proofed/Suppl_Figure_S4.pdf
- Supplement_proofed/Suppl_Table_S1.pdf
- Supplement_proofed/Suppl_Table_S2_revised.xlsx
- Supplement_proofed/Suppl_Table_S3_revised.xlsx
