# Supplementary material for: Identification and Functional Annotation of Genes Related to Bone Stability in Laying Hens Using Random Forests
Source: Genes (Basel). 2021 May 8;12(5):702. doi: 10.3390/genes12050702 (PMC8151682; doi:10.3390/genes12050702)
Supplement: Supplementary file 1 [file genes-12-00702-s001.zip › Supplement_proofed/Suppl_Table_S2_revised.xlsx]

## Sheet: RF_Genes
Ensembl gene id	Chr	Start	End	Gene name
Genes unique in Tib_BBS
ENSGALG00000031975	1	1491840	1533752	UBE2H
ENSGALG00000008048	1	1584921	1594275	CPA2
ENSGALG00000027296	1	1595635	1599967	CPA5
ENSGALG00000008087	1	1600797	1604593	CPA1
ENSGALG00000038834	1	11833981	12556826	MAGI2
ENSGALG00000008167	1	13903212	13955809	KMT2E
ENSGALG00000008154	1	13958935	14006452	SRPK2
ENSGALG00000043872	1	15584706	15614988
ENSGALG00000004897	1	15836984	15848465	GTSE1
ENSGALG00000009596	1	30234476	30430729	TMEM117
ENSGALG00000009601	1	30463434	30606675	NELL2
ENSGALG00000011325	1	45339203	45346941	NDUFA12
ENSGALG00000011327	1	45354985	45399450	NR2C1
ENSGALG00000012488	1	51511486	51518776	TST
ENSGALG00000012490	1	51519368	51524961
ENSGALG00000012530	1	51716683	51725962	FOXRED2
ENSGALG00000012532	1	51727168	51734903	TXN2
ENSGALG00000032768	1	65833774	66173568	SOX5
ENSGALG00000047534	1	67946668	67956166
ENSGALG00000014106	1	68191397	68291071	PPFIBP1
ENSGALG00000014178	1	68564109	68765156	SCUBE1
ENSGALG00000014561	1	77994636	78014698	PTPN6
ENSGALG00000014567	1	78015335	78020461	PHB2
ENSGALG00000014568	1	78020566	78022842	EMG1
ENSGALG00000014687	1	78162527	78195976	EPHA1
ENSGALG00000015367	1	89486875	89545180	NECTIN3
ENSGALG00000015378	1	89812172	89817466	ABHD10
ENSGALG00000019157	1	120533946	120578001	SMPX
ENSGALG00000016410	1	121229301	121238473	EIF1AX
ENSGALG00000016415	1	121300649	121335637	MAP7D2
ENSGALG00000016522	1	121861691	121891693	PPEF1
ENSGALG00000016545	1	122667268	122766511	REPS2
ENSGALG00000053594	1	133320865	133325014
ENSGALG00000016832	1	138904758	138912133	PROZ
ENSGALG00000054981	1	138914225	138918510
ENSGALG00000016941	1	164781979	164862248	PCDH17
ENSGALG00000013489	1	186228663	186241876	CCDC82
ENSGALG00000006173	2	6172986	6255970	XYLB
ENSGALG00000007408	2	15436178	15577480	MPP7
ENSGALG00000040028	2	44367312	44413014	GLB1
ENSGALG00000050380	2	44408018	44413032	TMPPE
ENSGALG00000032647	2	44615726	44749055	CLASP2
ENSGALG00000037940	2	54930529	54947966	IGFBP3
ENSGALG00000013073	2	79940291	79950017	UPP1
ENSGALG00000044675	2	127306456	127363344	MATN2
ENSGALG00000031700	2	134839746	135006696	TRPS1
ENSGALG00000029596	2	137356485	137374399	HAS2
ENSGALG00000036085	2	148823679	148841111
ENSGALG00000008779	3	10612572	10632536	ACTR2
ENSGALG00000008734	3	12111551	12286838	PCSK2
ENSGALG00000009612	3	19449227	19512091	TGFB2
ENSGALG00000009652	3	20458579	20827409	USH2A
ENSGALG00000010538	3	31481892	31584930	TTC27
ENSGALG00000032440	3	33691214	33705352	QPCT
ENSGALG00000010635	3	33929665	33952049
ENSGALG00000010641	3	33951857	33961883	SCCPDH
ENSGALG00000011560	3	44391258	44584053	PACRG
ENSGALG00000011562	3	44583493	45261117	PRKN
ENSGALG00000012971	3	49020942	49053025	CCDC170
ENSGALG00000013754	3	52353589	52378280	PLAGL1
ENSGALG00000013756	3	52378552	52388126	ZC2HC1B
ENSGALG00000013803	3	52959497	53067360	ADGRG6
ENSGALG00000015465	3	70672876	70939143	ASCC3
ENSGALG00000015517	3	72530453	72641635	KLHL32
ENSGALG00000015808	3	76451007	76467565	SLC35A1
ENSGALG00000016174	3	83099425	83166464	LMBRD1
ENSGALG00000035016	3	95853920	95856597	ID2
ENSGALG00000041900	4	2475257	2530889	DLG3
ENSGALG00000010061	4	32846926	33218988	LRBA
ENSGALG00000030065	4	40053454	40498128	TENM3
ENSGALG00000012015	4	56092083	56195330	NDST4
ENSGALG00000033286	4	56443111	56482183	ARSJ
ENSGALG00000012222	4	59688409	59777549	RAP1GDS1
ENSGALG00000041121	4	74981753	75225786	SLIT2
ENSGALG00000014425	4	75726455	75920712	NCAPG
ENSGALG00000054173	4	75879121	75894354
ENSGALG00000015623	4	81930559	81966939	HGFAC
ENSGALG00000050742	4	83238778	83290229	WHSC1
ENSGALG00000006192	5	12148432	12193954	USH1C
ENSGALG00000009387	5	27699720	27751679
ENSGALG00000009587	5	29263703	29530569	GPHN
ENSGALG00000009801	5	31651198	31766696	C5H15orf41
ENSGALG00000010117	5	36951399	37178495	SLC25A21
ENSGALG00000020402	5	43821392	43876997	EFCAB11
ENSGALG00000011811	5	53231805	53388473	SYNE2
ENSGALG00000011889	5	54228533	54333650	PRKCH
ENSGALG00000012017	5	55009316	55090253	DAAM1
ENSGALG00000053215	6	2282853	2284631
ENSGALG00000001907	6	2968233	3091445	WAPL
ENSGALG00000001934	6	3059913	3082527	OPN4
ENSGALG00000001977	6	3104861	3175701	LDB3
ENSGALG00000004222	6	11585402	11612168	HK1
ENSGALG00000004257	6	11622065	11633629	TSPAN15
ENSGALG00000051554	6	11674438	11711662
ENSGALG00000004325	6	11904936	11935569	P4HA1
ENSGALG00000004372	6	12061891	12152583	MICU1
ENSGALG00000005893	6	18594248	18614513	ZFAND4
ENSGALG00000009445	6	31268250	31304876	INPP5F
ENSGALG00000043307	7	187764	224770	HIBCH
ENSGALG00000003812	7	4582880	4684385	UBE2F
ENSGALG00000003821	7	4685059	4695434	RAMP1
ENSGALG00000003836	7	4695620	4701337
ENSGALG00000003862	7	4706293	4793733	LRRFIP1
ENSGALG00000023419	7	16275972	16277643	HOXD4
ENSGALG00000011515	7	23626750	23643336	ERCC3
ENSGALG00000011697	7	26927568	26942616	SEC22A
ENSGALG00000011708	7	27172896	27356465	MYLK
ENSGALG00000012156	7	29190336	29372124	DPP10
ENSGALG00000012382	7	31584693	31720416
ENSGALG00000012526	7	35550399	35568418	PRPF40A
ENSGALG00000021047	8	5375820	5440117	KIFAP3
ENSGALG00000036264	8	5441379	5454440	SCYL3
ENSGALG00000005647	8	13947647	13974017	ABCD3
ENSGALG00000005850	8	14265560	14318955	FNBP1L
ENSGALG00000029582	8	14456259	14525294	EVI5
ENSGALG00000043650	8	14533300	14542952	GFI1
ENSGALG00000031652	8	19432096	19518959	AK5
ENSGALG00000010313	8	21688967	21772686
ENSGALG00000011284	8	29260098	29332676	LRRC7
ENSGALG00000006655	9	3763611	3895836	MAP3K13
ENSGALG00000038601	9	3823425	3834615	LIPH
ENSGALG00000005788	9	5174155	5238789	FARP2
ENSGALG00000007253	9	14006895	14047894	IL1RAP
ENSGALG00000026862	9	14097822	14108342	CLDN1
ENSGALG00000040866	9	14139404	14193800	P3H2
ENSGALG00000007337	9	14499435	14783213	LPP
ENSGALG00000007595	9	15206056	15256069	LRCH3
ENSGALG00000040938	9	18880997	19157283	NLGN1
ENSGALG00000050897	9	19725004	19825188	TNIK
ENSGALG00000044085	9	22492741	22501127	IQCJ
ENSGALG00000043506	10	1476303	1479577	NMB
ENSGALG00000001362	10	2929279	2937676	CLK3
ENSGALG00000026674	10	4240576	4273507	CIB2
ENSGALG00000004087	10	6784258	7036593	THSD4
ENSGALG00000047105	10	13308949	13342922
ENSGALG00000032073	10	13322631	13341683
ENSGALG00000046779	10	14523385	14545340
ENSGALG00000001945	12	1593635	1640711	RFT1
ENSGALG00000004687	12	3743099	3861939	CENPP
ENSGALG00000004722	12	3792114	3806886	ASPN
ENSGALG00000036916	12	5797936	5969305
ENSGALG00000002197	13	4020555	4032068	NPM1
ENSGALG00000053961	13	4064273	4194245
ENSGALG00000040205	13	4183048	4211094
ENSGALG00000003691	13	11336604	11375924	RNF145
ENSGALG00000054877	15	2051582	2157982
ENSGALG00000004467	15	6112451	6164114	CLIP1
ENSGALG00000004571	15	6295803	6311046	PPP1CC
ENSGALG00000004760	15	6543749	6557011	TMEM116
ENSGALG00000023510	15	6557193	6561304	ERP29
ENSGALG00000041821	15	6563515	6588861	NAA25
ENSGALG00000043208	15	6590284	6599691	TRAFD1
ENSGALG00000051750	15	6741669	6742590
ENSGALG00000004840	15	6743586	6745464
ENSGALG00000043053	15	6902659	6911582	DAO
ENSGALG00000034278	15	6912999	6930693	SVOP
ENSGALG00000013848	15	7068522	7079367	MVK
ENSGALG00000005885	15	8150942	8161390	ESS2
ENSGALG00000005891	15	8162642	8197559	DGCR2
ENSGALG00000006648	15	8803892	8857762	SPECC1L
ENSGALG00000007147	15	9560589	9561338
ENSGALG00000040869	15	9561568	9563173
ENSGALG00000007153	15	9563293	9565829	DYL1
ENSGALG00000046877	15	9563746	9566046
ENSGALG00000007185	15	9565975	9572193	COQ5
ENSGALG00000005074	17	5201839	5237283	FAM102A
ENSGALG00000005066	17	5233790	5239994	DPM2
ENSGALG00000005298	17	5241069	5246953
ENSGALG00000005063	17	5241787	5243598	ST6GALNAC4
ENSGALG00000043394	17	5692033	5729186	NUP188
ENSGALG00000053552	17	5837944	5838933	IER5L
ENSGALG00000017357	18	4241336	4245766	SRSF2
ENSGALG00000001790	18	4245590	4247698	METTL23
ENSGALG00000001802	18	4247802	4258928	JMJD6
ENSGALG00000002993	18	5153057	5313472	CA10
ENSGALG00000003011	18	5812118	5833003	TOM1L1
ENSGALG00000027190	18	5833851	5836668	COX11
ENSGALG00000004386	18	8785940	8789042	SOX9
ENSGALG00000004583	18	9145624	9173263	NPLOC4
ENSGALG00000034210	18	9342248	9461097	RPTOR
ENSGALG00000007364	18	10077443	10079309	TOB1
ENSGALG00000001031	19	769653	792925
ENSGALG00000002312	19	4900519	4918418	TMEM132E
ENSGALG00000006062	20	9569513	9605598	ZBTB46
ENSGALG00000006194	20	9910901	9915465	SLC52A3
ENSGALG00000033293	21	2384332	2446767	ACAP3
ENSGALG00000041708	21	6313309	6325046	WNT4
ENSGALG00000001329	23	2743037	2816538	EPB41
ENSGALG00000029653	23	2842969	2885597
ENSGALG00000032763	23	2898792	2905063	MECR
ENSGALG00000002499	23	4494059	4529122
ENSGALG00000006969	24	4453214	4474869	USP28
ENSGALG00000001512	26	3298602	3392361	KCND3
ENSGALG00000040017	27	7106164	7164078	THRA
ENSGALG00000029142	27	7109348	7115931
ENSGALG00000053742	28	1160094	1165845
ENSGALG00000002085	28	1169318	1181306	FZR1
ENSGALG00000032469	28	3019600	3031885	ARHGAP45
ENSGALG00000002591	28	3032188	3034572	POLR2E
Genes unique in Tib_BMD
ENSGALG00000033051	1	6924409	7137720	CAMK1D
ENSGALG00000010177	1	36454512	36492133	ZFC3H1
ENSGALG00000033589	1	53021721	53223751	SYN3
ENSGALG00000037807	1	77649727	77654873
ENSGALG00000050127	1	77655239	77658122
ENSGALG00000046776	1	77658563	77661179
ENSGALG00000050866	1	79311694	79327367	HSD3B1
ENSGALG00000014766	1	79328749	79338994	HAO2
ENSGALG00000040620	1	82041116	83002376	LSAMP
ENSGALG00000015230	1	84810190	84899752	NME7
ENSGALG00000015511	1	97569877	97995865	ROBO1
ENSGALG00000040926	1	99493728	99545821	SAMSN1
ENSGALG00000016755	1	133708781	133728300
ENSGALG00000040621	1	135205160	135223617	IL18R1
ENSGALG00000016788	1	135229034	135244807	IL18RAP
ENSGALG00000016834	1	138951176	139094938	MCF2L
ENSGALG00000016872	1	145418480	145689429	PCCA
ENSGALG00000042339	1	175449309	175545587
ENSGALG00000025748	1	179686487	179717720	FGF9
ENSGALG00000019042	1	194292601	194303042	ALG8
ENSGALG00000029172	1	194303527	194307071	NDUFC2
ENSGALG00000052452	1	194308712	194309570
ENSGALG00000000681	1	194484628	194551701	PAK1
ENSGALG00000040478	1	194700308	194747859	CAPN5
ENSGALG00000000755	1	194764118	194819371	ACER3
ENSGALG00000040783	2	657524	768914
ENSGALG00000006233	2	6578374	6618231	GALNT11
ENSGALG00000041791	2	7565007	7718788	DPP6
ENSGALG00000009500	2	22944848	23062879	VPS50
ENSGALG00000009509	2	23060807	23197789	CALCR
ENSGALG00000030455	2	32987174	33160334	JAZF1
ENSGALG00000039092	2	45701178	45771546	STAC
ENSGALG00000031997	2	46095977	46105425	SFRP4
ENSGALG00000039139	2	55050336	55235133	TNS3
ENSGALG00000012681	2	59566193	59625203	MBOAT1
ENSGALG00000012702	2	61065775	61271210	JARID2
ENSGALG00000013081	2	80493427	80551989	VWC2
ENSGALG00000043570	2	115207256	115264028	SGK3
ENSGALG00000031131	2	126048980	126075321	VIRMA
ENSGALG00000031076	2	126080168	126109221	ESRP1
ENSGALG00000037955	2	126250048	126274919	INTS8
ENSGALG00000031282	2	128985552	129064019	UBR5
ENSGALG00000035199	2	129063965	129086910	ODF1
ENSGALG00000034099	2	129172101	129193565	ATP6V1C1
ENSGALG00000051312	2	148318571	148320313
ENSGALG00000009107	3	7172818	7823576	NRXN1
ENSGALG00000031582	3	10574970	10588209	RAB1B
ENSGALG00000009947	3	25256109	25303550	PLEKHH2
ENSGALG00000010560	3	32108928	32127395	EIF2AK2
ENSGALG00000010561	3	32119832	32134369	GPATCH11
ENSGALG00000026600	3	40608347	40628562	C1orf198
ENSGALG00000032780	3	40629526	40666062	TTC13
ENSGALG00000034030	3	57964558	58039567	L3MBTL3
ENSGALG00000037423	3	58645835	59035307	PTPRK
ENSGALG00000015605	3	75307454	75404609	BACH2
ENSGALG00000039001	3	80691191	80766290	FILIP1
ENSGALG00000028709	3	95000776	95059703	RNF144A
ENSGALG00000047072	4	9410036	9419384
ENSGALG00000007151	4	9426824	9460455
ENSGALG00000007608	4	11685188	11872215	ARHGEF9
ENSGALG00000009378	4	21202944	21318742	PDGFC
ENSGALG00000034741	4	37653712	37666930	ETNPPL
ENSGALG00000043106	4	44309648	44347593	WDR17
ENSGALG00000010932	4	45696109	45702330	NUDT9
ENSGALG00000010963	4	45702438	45709564
ENSGALG00000012219	4	58597982	58837212	UNC5C
ENSGALG00000014262	4	68674139	68728558
ENSGALG00000037228	5	505773	506771	OR8D4
ENSGALG00000041249	5	509330	510343
ENSGALG00000038269	5	514262	515368
ENSGALG00000049638	5	685751	720725
ENSGALG00000037195	5	712496	717693	TALDO1
ENSGALG00000007948	5	20745722	21182056	LRRC4C
ENSGALG00000008553	5	24663248	24738505	INO80
ENSGALG00000011858	5	53682353	53829994	KCNH5
ENSGALG00000011861	5	54047342	54104268	SYT16
ENSGALG00000002942	6	8516356	8663452	JMJD1C
ENSGALG00000031534	6	8972573	9078848	ARID5B
ENSGALG00000003526	6	10033025	10057694	TUBGCP2
ENSGALG00000003533	6	10057707	10062489	ZNF511
ENSGALG00000003805	6	10769461	10913135
ENSGALG00000030677	6	18374424	18392107	ABCG2
ENSGALG00000008281	6	24677212	24753757	NEURL1
ENSGALG00000008883	6	28006744	28178462	TCF7L2
ENSGALG00000009152	6	29096845	29512936	ATRNL1
ENSGALG00000010461	6	35112704	35230061	EBF3
ENSGALG00000004288	7	6215668	6433721	HDAC4
ENSGALG00000008621	7	12666450	12744588	NRP2
ENSGALG00000014209	7	16882459	16902727	GPR155
ENSGALG00000031751	7	16906084	16914700	SCRN3
ENSGALG00000014276	7	16914151	16935072	CIR1
ENSGALG00000009325	7	16957125	17050196	OLA1
ENSGALG00000038543	7	20946474	21036251	KCNH7
ENSGALG00000041192	7	21044187	21071090	IFIH1
ENSGALG00000011132	7	21626535	21764185	RBMS1
ENSGALG00000011149	7	21828489	21864267	PLA2R1
ENSGALG00000011153	7	21882268	21921613	LY75
ENSGALG00000011172	7	21930914	21996451
ENSGALG00000053241	7	22082731	22084314
ENSGALG00000011250	7	22086695	22105857	ASIC4
ENSGALG00000011252	7	22129021	22132591
ENSGALG00000033460	8	5866469	5885446	TMCO1
ENSGALG00000003510	8	5888634	5903888	UCK2
ENSGALG00000026263	8	5960767	5974556	RGS8
ENSGALG00000003893	8	6212265	6287512	XPR1
ENSGALG00000003933	8	6368170	6376220	QSOX1
ENSGALG00000004273	8	6682209	6791752	RALGPS2
ENSGALG00000004290	8	6716174	6733176	ANGPTL1
ENSGALG00000001863	8	16869042	16889747	VTG2
ENSGALG00000010440	8	22150522	22174621	MKNK1
ENSGALG00000025946	8	22179851	22194222	MOB3C
ENSGALG00000040113	9	1566800	1567411	SFT2D3
ENSGALG00000053889	9	1580200	1582884
ENSGALG00000002155	9	1733842	1899914	HS6ST1
ENSGALG00000005550	9	5412062	5444046	ST6GAL1
ENSGALG00000007767	9	15555615	15719509	DIS3L2
ENSGALG00000030420	9	15727596	15733606	ECEL1
ENSGALG00000042612	9	15737715	15748501
ENSGALG00000009355	9	19935349	19943732	CLDN11
ENSGALG00000004004	11	7505176	7578698	PHKB
ENSGALG00000004839	11	10018024	10138369	GPATCH1
ENSGALG00000004903	11	10491009	10661037	CHST8
ENSGALG00000012978	11	15268801	15320700	CDYL2
ENSGALG00000038242	12	1874442	2001509	CACNA2D2
ENSGALG00000024379	13	3147680	3166499	ECSCR
ENSGALG00000002457	13	3246934	3338390	SIL1
ENSGALG00000006057	13	14827875	14836883	CLK4
ENSGALG00000003596	14	1723283	1795839	TRRAP
ENSGALG00000043806	15	5158427	5211083	DNAH10
ENSGALG00000026119	15	7779109	7810799	MN1
ENSGALG00000005654	15	7819084	7836307	PITPNB
ENSGALG00000028810	15	8254366	8255372	CHCHD10
ENSGALG00000007247	15	9679685	9721617	TGFB1I1
ENSGALG00000033678	17	2354126	2451108	EHMT1
ENSGALG00000050837	18	2441277	2442356
ENSGALG00000001375	18	2594690	2691529	COX10
ENSGALG00000001503	18	3231950	3341251	TBCD
ENSGALG00000040244	18	3765314	3832983	SEPTIN9
ENSGALG00000001892	18	4342538	4349605	CYGB
ENSGALG00000003015	19	5554574	5561459	SERPINF1
ENSGALG00000003031	19	5561964	5568555	SMYD4
ENSGALG00000028210	19	5945913	5947011
ENSGALG00000026315	19	5946988	5949553	RAB34
ENSGALG00000003966	19	5949676	5952152	RPL23A
ENSGALG00000003973	19	5955265	5957173	TLCD1
ENSGALG00000039155	20	4936185	4966601	ZHX3
ENSGALG00000055078	20	4966750	4971884
ENSGALG00000003815	20	5019515	5049331	RPN2
ENSGALG00000003842	20	5042743	5050245	GHRH
ENSGALG00000004028	20	5162754	5167745	MATN4
ENSGALG00000004098	20	5185964	5224532	STK4
ENSGALG00000004110	20	5224028	5228641
ENSGALG00000033569	21	508552	539804
ENSGALG00000002222	21	2886877	2919910	NOC2L
ENSGALG00000001608	22	2087959	2217683	UNC5D
ENSGALG00000001283	23	2679438	2696177	SRRM1
ENSGALG00000030900	23	2696846	2700720	NCMAP
ENSGALG00000001310	23	2708287	2723179	TRNAU1AP
ENSGALG00000040857	24	3565031	3587794	TECTA
ENSGALG00000007794	24	5740654	5762035	DRD2
ENSGALG00000043021	25	3671693	3678692	HORMAD1
ENSGALG00000014640	25	3675357	3682115	GOLPH3L
ENSGALG00000037480	25	3682741	3686986	ENSA
ENSGALG00000000142	26	1041982	1065980	CEPT1
ENSGALG00000000583	26	1695658	1714634	SOX13
ENSGALG00000000856	26	2507117	2516979	EIF2D
ENSGALG00000000863	26	2516995	2523234	DYRK3
ENSGALG00000001091	26	2605514	2611145
ENSGALG00000037597	26	2615310	2619004	YOD1
ENSGALG00000001117	26	2618673	2632975	PFKFB2
ENSGALG00000023953	26	2635048	2641917
ENSGALG00000001264	26	2758582	2845137	PLXNA2
ENSGALG00000000367	27	4187017	4266979	ASIC2
ENSGALG00000034204	27	7412912	7417642
ENSGALG00000000470	28	729616	757180	LMNA
ENSGALG00000042900	28	3557584	3601481	GATAD2A
Genes unique in Hum_BBS
ENSGALG00000008144	1	1619330	1638626	COPG2
ENSGALG00000047442	1	1926186	1938922
ENSGALG00000013069	1	62167702	62186545	BPGM
ENSGALG00000015379	1	89826120	89837361	TAGLN3
ENSGALG00000017047	1	173658067	173691648	SUPT20H
ENSGALG00000017165	1	181692016	181714409	CUL5
ENSGALG00000042992	1	190815780	191167322
ENSGALG00000006443	1	195587654	195590524	MADPRT1
ENSGALG00000000868	1	195591204	195602075	RNF121
ENSGALG00000017493	1	195602594	195605798	TRPC2L
ENSGALG00000005710	2	4568785	4637109	CTDSPL
ENSGALG00000041154	2	8624610	8627626	MNX1
ENSGALG00000006652	2	9990437	10275976	DIP2C
ENSGALG00000007351	2	14995874	15011632	MTPAP
ENSGALG00000037769	2	18124237	18368109	NEBL
ENSGALG00000029235	2	41858803	42075903	CPNE4
ENSGALG00000035505	2	46604093	46670393	AOAH
ENSGALG00000008725	3	5496073	5630444	KIF16B
ENSGALG00000001661	3	16081562	16095818	SLC22A7
ENSGALG00000008614	3	16096879	16112242	TTL
ENSGALG00000045514	3	16135916	16149641	PEX6
ENSGALG00000037576	3	16155290	16157946	VSX1
ENSGALG00000010050	3	28348991	28495437	LRFN2
ENSGALG00000011571	3	45283852	45353246	AGPAT4
ENSGALG00000038782	3	48204075	48212692	ZC3H12D
ENSGALG00000053107	3	58190054	58231715
ENSGALG00000013651	3	60217079	60270213	RNF217
ENSGALG00000039756	3	60319457	60834072	NKAIN2
ENSGALG00000009830	4	29651474	29681776	MGAT4D
ENSGALG00000028643	4	30838745	31010530	ANAPC10
ENSGALG00000009948	4	30847852	30924570	HHIP
ENSGALG00000035482	4	37267897	37308644	SEC24B
ENSGALG00000005716	5	9248870	9478933	SBF2
ENSGALG00000005986	5	10457958	10515004	TUB
ENSGALG00000006035	5	10693066	10768567	PDE3B
ENSGALG00000032558	5	10855015	10936272	INSC
ENSGALG00000006873	5	16064998	16084574
ENSGALG00000029260	5	16217236	16252397	H-RAS
ENSGALG00000035023	5	56658775	56665015	CNIH1
ENSGALG00000012220	5	56665337	56672072	CDKN3
ENSGALG00000012228	5	56940987	57248827	MDGA2
ENSGALG00000009495	6	31834704	31906976	FGFR2
ENSGALG00000042374	7	15549638	15673377
ENSGALG00000011630	7	25779538	25958144	GLI2
ENSGALG00000012470	7	34907319	34912403	LYPD6
ENSGALG00000002182	8	1987324	2069077	NR5A2
ENSGALG00000002216	8	2565913	2621188	NEK7
ENSGALG00000005203	8	11872299	11926941	OLFM3
ENSGALG00000005580	8	13738852	13781167	TMEM56
ENSGALG00000008835	8	17017291	17029086	THAP10
ENSGALG00000036909	8	23047528	23885562	BEND5
ENSGALG00000010540	8	24366673	24408000	TTC39A
ENSGALG00000010543	8	24411559	24454049	EPS15
ENSGALG00000010570	8	24612084	24622313	BTF3L4
ENSGALG00000010805	8	25639131	25696695	USP24
ENSGALG00000006395	9	4871958	4876064	WDR53
ENSGALG00000006392	9	4879911	4889610	RNF168
ENSGALG00000006317	9	4943378	4951651	ING5
ENSGALG00000006305	9	4951779	4957263	DTYMK
ENSGALG00000033618	10	1858212	2010750	MYO9A
ENSGALG00000002883	10	3662745	3799455	SCAPER
ENSGALG00000002925	10	3810178	3840160	ETFA
ENSGALG00000006516	10	13083181	13104916	MTHFS
ENSGALG00000044204	10	13568712	13577891	ISG20
ENSGALG00000025898	10	19113380	19141564	SMAD6
ENSGALG00000002798	11	1901047	1949555	WDR59
ENSGALG00000005377	11	14060228	14531588	WWOX
ENSGALG00000002335	12	2360795	2623950	DOCK3
ENSGALG00000005909	12	9596109	9612130	GATA2
ENSGALG00000038684	12	9789679	9901939	EEFSEC
ENSGALG00000006526	12	11683446	11738536	PLXNB3
ENSGALG00000007168	12	12285419	12348377	CFAP20DC
ENSGALG00000002203	13	3919090	4012490	FGF18
ENSGALG00000002191	13	4053522	4055527	TLX3
ENSGALG00000028602	13	10211261	10285881	HMP19
ENSGALG00000038848	13	10514513	10519859	MSX2
ENSGALG00000004398	14	3830739	3870033	CARD11
ENSGALG00000009205	14	14438034	14559559
ENSGALG00000008201	15	11611346	11627560	FBXO21
ENSGALG00000008206	15	11628671	11631426	TESC
ENSGALG00000004333	18	7950536	7974012	ABCA5
ENSGALG00000004413	18	8903444	8963934	SLC39A11
ENSGALG00000001042	19	801748	844553	MTMR4
ENSGALG00000035131	19	859638	866958
ENSGALG00000050734	19	866383	869249	METTL27
ENSGALG00000005084	19	7313633	7334393	TRIM37
ENSGALG00000005103	19	7353284	7364909	GDPD1
ENSGALG00000028801	19	7369597	7400205	YPEL2
ENSGALG00000005295	19	7797174	8098869	BCAS3
ENSGALG00000005774	20	8729917	8777657	NKAIN4
ENSGALG00000003398	22	2737380	2757692	ADAM9
ENSGALG00000001604	24	2597820	2619876
ENSGALG00000001097	27	3494643	3509799	WNT9B
Genes unique in Hum_BMD
ENSGALG00000054793	1	1291724	1300691	NCAPH2
ENSGALG00000046885	1	1300935	1301690	SCO2
ENSGALG00000039982	1	1303775	1313361	IRF5
ENSGALG00000008312	1	12815093	12861596	GSAP
ENSGALG00000046379	1	12862932	12874644
ENSGALG00000031340	1	38375611	38391308	E2F7
ENSGALG00000013143	1	64882883	65118721	PDE3A
ENSGALG00000016128	1	109397569	109410287	B3GALT5
ENSGALG00000016702	1	131249780	131299962	PPP2R3B
ENSGALG00000016736	1	131681532	131744672	CYFIP1
ENSGALG00000052027	1	131722616	131727023
ENSGALG00000032090	1	133848484	133859438	TXNDC9
ENSGALG00000016764	1	133860171	133890836	EIF5B
ENSGALG00000016843	1	140248816	140390143	COL4A2
ENSGALG00000016926	1	156971305	157226206	KLF12
ENSGALG00000016929	1	157476165	157591528	PIBF1
ENSGALG00000037015	1	158037290	158403765	DACH1
ENSGALG00000033671	1	172661162	172776030	FREM2
ENSGALG00000041263	1	174079522	174312779	DCLK1
ENSGALG00000045052	1	174520441	174521798	MAB21L1
ENSGALG00000019077	1	178515945	178724914
ENSGALG00000054619	1	193942684	194025658	GAB2
ENSGALG00000000830	1	195145039	195161469
ENSGALG00000000845	1	195484990	195565945	UVRAG
ENSGALG00000005401	2	2665702	2717022	WNT9A
ENSGALG00000007417	2	15599282	15670561	ARMC4
ENSGALG00000030866	2	126884462	127048750	CPQ
ENSGALG00000039587	3	15796600	15900738	SYNDIG1
ENSGALG00000010618	3	33708793	33721721	SLC30A6
ENSGALG00000010620	3	33727602	33759099	SPAST
ENSGALG00000010653	3	34048590	34412338	SMYD3
ENSGALG00000010664	3	34279395	34717416	KIF26B
ENSGALG00000028017	3	34734303	34757372	EFCAB2
ENSGALG00000010713	3	35221764	35325431	SDCCAG8
ENSGALG00000010737	3	35569976	35737294	PLD5
ENSGALG00000027036	3	61297796	61352281	PKIB
ENSGALG00000005936	4	2997857	3013197	AGTR2
ENSGALG00000008076	4	13698638	13736813	TMEM164
ENSGALG00000008404	4	14216213	14240493	LOC772071
ENSGALG00000008408	4	14256173	14306628	GAB3
ENSGALG00000039942	4	84541204	84762592	CTBP1
ENSGALG00000006904	5	16327023	16335748	RNH1
ENSGALG00000009415	5	27925918	28047170	SMOC1
ENSGALG00000010372	5	39066319	39104510	ANGEL1
ENSGALG00000043036	5	39074525	39084657	VASH1
ENSGALG00000048497	5	39103652	39113949
ENSGALG00000027255	5	39775061	40667438	NRXN3
ENSGALG00000034898	5	45101764	45230310	ITPK1
ENSGALG00000012145	5	56361766	56369688	TBPL2
ENSGALG00000012148	5	56371803	56387589	ATG14
ENSGALG00000012165	5	56433608	56454798	DLGAP5
ENSGALG00000008135	7	10794292	10924557	SATB2
ENSGALG00000009031	7	15017686	15069511	SESTD1
ENSGALG00000002246	8	2721709	2868051	DENND1B
ENSGALG00000003955	8	6384431	6436044	CEP350
ENSGALG00000008988	8	19375099	19428986	ZZZ3
ENSGALG00000011019	8	28332890	28375114	ROR1
ENSGALG00000006566	9	4522384	4530759	TBCCD1
ENSGALG00000006564	9	4531072	4544764	DNAJB11
ENSGALG00000023440	10	11304508	11323918	GABPB1
ENSGALG00000043672	12	1023267	1074387	STAB1
ENSGALG00000002016	12	1720584	1784240	PRKCD
ENSGALG00000002099	12	1786656	1827828
ENSGALG00000036263	12	2849850	2853236
ENSGALG00000050845	12	2853257	2855018
ENSGALG00000004932	12	4788083	4877625	ATG7
ENSGALG00000005001	12	5392472	5461851	CNBP
ENSGALG00000048543	12	12187651	12189390	RPP14
ENSGALG00000048013	12	12188216	12190575	HTD2
ENSGALG00000007052	12	12191823	12223412	PXK
ENSGALG00000007152	12	12271572	12275706	FAM3D
ENSGALG00000007172	12	12565610	12938688	FHIT
ENSGALG00000007927	12	17945860	18046961	CNTN6
ENSGALG00000008351	12	19676683	19680120	CAV3
ENSGALG00000004420	14	3925849	4284907	SDK1
ENSGALG00000007762	14	12891875	12969501	CREBBP
ENSGALG00000009217	14	14270201	14295203	TBC1D24
ENSGALG00000006728	15	9054070	9080058	SLC5A1
ENSGALG00000029893	18	8976176	8984896	COG1
ENSGALG00000026401	18	8983486	8992851	FAM104A
ENSGALG00000036742	19	2690575	2780557	GATSL2
ENSGALG00000013642	21	4968293	5020062	KAZN
ENSGALG00000000476	22	4410028	4620737	LRRTM4
ENSGALG00000038948	26	544801	573605	KDM5B
ENSGALG00000000397	26	574234	594203	IPO9
ENSGALG00000031175	26	595820	614752	LZTR1
ENSGALG00000037370	26	629113	668761	NAV1
ENSGALG00000047476	27	3245893	3246618
ENSGALG00000001079	27	3523220	3544732	WNT3
ENSGALG00000009943	27	5717774	5744311	FAM117A
ENSGALG00000035057	27	5745950	5749615	SLC35B1
Genes common in Tib_BBS and Tib_BMD
ENSGALG00000019361	1	32828666	32879723	TAFA2
ENSGALG00000016391	1	120600351	120804008	CNKSR2
ENSGALG00000016420	1	121385060	121606919	SH3KBP1
ENSGALG00000043118	1	132986041	133096377	ATP10A
ENSGALG00000016767	1	133973567	134294259	AFF3
ENSGALG00000008574	1	194436252	194446714	CLNS1A
ENSGALG00000031450	1	194597369	194675601	MYO7A
ENSGALG00000006153	2	5782448	5801847	EXOG
ENSGALG00000049653	2	6621972	6760289	KMT2C
ENSGALG00000038265	2	33231086	33475464	CREB5
ENSGALG00000013086	2	80659236	80730292	IKZF1
ENSGALG00000037014	2	146916969	147397126	TSNARE1
ENSGALG00000011473	3	42691591	42928349	RPS6KA2
ENSGALG00000016451	3	97177532	97270178	ROCK2
ENSGALG00000007028	4	8732666	8906442
ENSGALG00000011078	4	45807324	45891224	PTPN13
ENSGALG00000011109	4	45932534	46032124	MAPK10
ENSGALG00000052375	4	57098783	57108321
ENSGALG00000009172	7	15434552	15516341	OSBPL6
ENSGALG00000030350	9	5719637	5755791
ENSGALG00000003767	11	6241053	6411630	NKD1
ENSGALG00000002229	13	3572457	3637749	FBXW11
ENSGALG00000003548	14	1552022	1586667	BAIAP2L1
ENSGALG00000051488	15	9238928	9263621	SFI1
ENSGALG00000027897	15	11471568	11477474	DTX1
ENSGALG00000008150	15	11476814	11485534	RASAL1
ENSGALG00000003476	18	6755211	6787645	ERN1
ENSGALG00000003496	18	6791861	6805476	TEX2
ENSGALG00000021636	19	4027300	4254453	CUX1
ENSGALG00000004878	21	6417028	6426299
ENSGALG00000052799	21	6426944	6443949
Genes common in Tib_BBS and Hum_BBS
ENSGALG00000007125	2	13147629	13581750	PARD3
ENSGALG00000014485	4	76025150	76382215	LDB2
ENSGALG00000006074	5	11366630	11601652	SOX6
ENSGALG00000011801	5	53184725	53226447	ESR2
ENSGALG00000004741	21	5956010	6053651	EPHB2
ENSGALG00000031440	23	2911566	3132209	PTPRU
Genes common in Tib_BBS and Hum_BMD
ENSGALG00000034989	18	7450622	7589963	CEP112
ENSGALG00000001122	19	1102760	1225316	CALN1
Genes common in Tib_BMD and Hum_BMD
ENSGALG00000020292	4	10827137	10859217	GABRE
ENSGALG00000043448	4	80649049	80786524	ABLIM2
ENSGALG00000039221	5	16259485	16322745	LOC423110
ENSGALG00000011677	7	26448702	26481703	HSPBAP1
ENSGALG00000008456	17	2470501	2727279	CACNA1B
ENSGALG00000041473	17	6893819	6935800	DDX31
Genes common in Tib_BMD and Hum_BBS
ENSGALG00000016312	1	119273945	119465002	POLA1
ENSGALG00000021395	18	7924961	7946282	ABCA9
Genes common in Hum_BBS and Hum_BMD
ENSGALG00000043771	1	1110497	1128266	DENND6B
ENSGALG00000013095	1	63109353	63163425	DERA
ENSGALG00000017062	1	174375172	174843962	NBEA
ENSGALG00000027853	4	87427085	87823826	CTNNA2
ENSGALG00000006608	5	14310133	14525237
ENSGALG00000006647	5	14360355	14381768	DUSP8
ENSGALG00000002015	6	3338993	3346509	SNCG
ENSGALG00000021869	8	24907072	24927370	PODN
ENSGALG00000003699	13	11388767	11649631	EBF1
ENSGALG00000001153	19	1512994	2173032	AUTS2
Gene common in Tib_BBS, Tib_BMD and Hum_BMD
ENSGALG00000009400	5	27839047	27917728	SLC8A3
Gene common in Tib_BBS, Tib_BMD and Hum_BBS
ENSGALG00000007025	1	15633800	15729892	CPNE8
Gene common in Tib_BMD, Hum_BMD and Hum_BBS
ENSGALG00000015768	3	75547294	75651254	ANKRD6
ENSGALG00000026258	11	14531508	14691257	MAF
ENSGALG00000001433	18	3121259	3232611	B3GNTL1
