# Supplementary material for: Identification and Functional Annotation of Genes Related to Bone Stability in Laying Hens Using Random Forests
Source: Genes (Basel). 2021 May 8;12(5):702. doi: 10.3390/genes12050702 (PMC8151682; doi:10.3390/genes12050702)
Supplement: Supplementary file 1 [file genes-12-00702-s001.zip › Supplement_proofed/Suppl_Table_S3_revised.xlsx]

## Sheet: RF_Tibia_BBS
Source	Term ID	Term name	p-value	Term size	Query size	Intersection
GO:BP	GO:0008150	biological_process	7.08416e-20	13579	240	205
GO:BP	GO:0009987	cellular process	1.24167e-15	12832	240	192
GO:BP	GO:0048856	anatomical structure development	1.30793e-06	3647	240	73
GO:BP	GO:0051179	localization	2.95603e-06	4500	240	83
GO:BP	GO:0071704	organic substance metabolic process	8.03599e-06	8088	240	123
GO:BP	GO:0008152	metabolic process	1.0913e-05	8596	240	128
GO:BP	GO:0032501	multicellular organismal process	1.11206e-05	4463	240	81
GO:BP	GO:0044238	primary metabolic process	1.22946e-05	7676	240	118
GO:BP	GO:0065007	biological regulation	1.23833e-05	8517	240	127
GO:BP	GO:0032502	developmental process	1.61399e-05	3940	240	74
GO:BP	GO:0033036	macromolecule localization	3.9691e-05	2024	240	47
GO:BP	GO:0048731	system development	4.20177e-05	3027	240	61
GO:BP	GO:0007275	multicellular organism development	5.79513e-05	3280	240	64
GO:BP	GO:0071840	cellular component organization or biogenesis	8.50265e-05	4748	240	82
GO:BP	GO:0016043	cellular component organization	9.26034e-05	4592	240	80
GO:BP	GO:2000574	regulation of microtubule motor activity	0.000101075	12	240	5
GO:BP	GO:0022008	neurogenesis	0.000114221	1126	240	32
GO:BP	GO:0051641	cellular localization	0.000177827	1989	240	45
GO:BP	GO:0007399	nervous system development	0.000188482	1526	240	38
GO:BP	GO:0030154	cell differentiation	0.000197453	2563	240	53
GO:BP	GO:0043170	macromolecule metabolic process	0.000238848	6949	240	106
GO:BP	GO:0048522	positive regulation of cellular process	0.000289598	3818	240	69
GO:BP	GO:0008104	protein localization	0.000291883	1751	240	41
GO:BP	GO:0048869	cellular developmental process	0.000398499	2620	240	53
GO:BP	GO:0044237	cellular metabolic process	0.000548475	7793	240	114
GO:BP	GO:0006807	nitrogen compound metabolic process	0.000588783	7249	240	108
GO:BP	GO:0048518	positive regulation of biological process	0.000790629	4163	240	72
GO:BP	GO:2000580	regulation of ATP-dependent microtubule motor activity, plus-end-directed	0.00094549	8	240	4
GO:BP	GO:2000576	positive regulation of microtubule motor activity	0.00094549	8	240	4
GO:BP	GO:2000582	positive regulation of ATP-dependent microtubule motor activity, plus-end-directed	0.00094549	8	240	4
GO:BP	GO:2000741	positive regulation of mesenchymal stem cell differentiation	0.00143178	3	240	3
GO:BP	GO:2000739	regulation of mesenchymal stem cell differentiation	0.00143178	3	240	3
GO:BP	GO:0051128	regulation of cellular component organization	0.00236088	1555	240	36
GO:BP	GO:0034613	cellular protein localization	0.00277701	1302	240	32
GO:BP	GO:1901564	organonitrogen compound metabolic process	0.00288177	4809	240	78
GO:BP	GO:0070727	cellular macromolecule localization	0.00316026	1310	240	32
GO:BP	GO:0019538	protein metabolic process	0.00351735	4164	240	70
GO:BP	GO:0030182	neuron differentiation	0.00380502	945	240	26
GO:BP	GO:0050896	response to stimulus	0.00395268	5711	240	88
GO:BP	GO:0048468	cell development	0.00396051	1456	240	34
GO:BP	GO:0006796	phosphate-containing compound metabolic process	0.00427502	2305	240	46
GO:BP	GO:0051093	negative regulation of developmental process	0.00516808	615	240	20
GO:BP	GO:0006793	phosphorus metabolic process	0.00538798	2325	240	46
GO:BP	GO:0065009	regulation of molecular function	0.00552947	1964	240	41
GO:BP	GO:0043412	macromolecule modification	0.00563844	3012	240	55
GO:BP	GO:0048513	animal organ development	0.00569865	2183	240	44
GO:BP	GO:0006464	cellular protein modification process	0.00573912	2859	240	53
GO:BP	GO:0036211	protein modification process	0.00573912	2859	240	53
GO:BP	GO:0050790	regulation of catalytic activity	0.00655123	1558	240	35
GO:BP	GO:0009653	anatomical structure morphogenesis	0.00799575	1851	240	39
GO:BP	GO:0044093	positive regulation of molecular function	0.00816081	1175	240	29
GO:BP	GO:0010563	negative regulation of phosphorus metabolic process	0.00825018	376	240	15
GO:BP	GO:0045936	negative regulation of phosphate metabolic process	0.00825018	376	240	15
GO:BP	GO:0048699	generation of neurons	0.00857264	1051	240	27
GO:BP	GO:0050789	regulation of biological process	0.0121513	7967	240	111
GO:BP	GO:0050793	regulation of developmental process	0.0125745	1675	240	36
GO:BP	GO:0044087	regulation of cellular component biogenesis	0.0128207	654	240	20
GO:BP	GO:0030029	actin filament-based process	0.0153173	606	240	19
GO:BP	GO:0044260	cellular macromolecule metabolic process	0.0158903	5902	240	88
GO:BP	GO:0008544	epidermis development	0.0182592	179	240	10
GO:BP	GO:0022603	regulation of anatomical structure morphogenesis	0.0198449	674	240	20
GO:BP	GO:0006928	movement of cell or subcellular component	0.0201386	1366	240	31
GO:BP	GO:2000738	positive regulation of stem cell differentiation	0.0231019	16	240	4
GO:BP	GO:0030218	erythrocyte differentiation	0.0234286	81	240	7
GO:BP	GO:0016310	phosphorylation	0.0237214	1654	240	35
GO:BP	GO:0051130	positive regulation of cellular component organization	0.0253322	744	240	21
GO:BP	GO:0048666	neuron development	0.0263584	746	240	21
GO:BP	GO:0072497	mesenchymal stem cell differentiation	0.0280135	6	240	3
GO:BP	GO:0060429	epithelium development	0.0285238	750	240	21
GO:BP	GO:0007155	cell adhesion	0.031888	877	240	23
GO:BP	GO:0045595	regulation of cell differentiation	0.0342829	1136	240	27
GO:BP	GO:0022610	biological adhesion	0.0348504	882	240	23
GO:BP	GO:0072657	protein localization to membrane	0.0355756	375	240	14
GO:BP	GO:0048523	negative regulation of cellular process	0.035742	3208	240	55
GO:BP	GO:0044089	positive regulation of cellular component biogenesis	0.0366324	376	240	14
GO:BP	GO:0065008	regulation of biological quality	0.0374373	2583	240	47
GO:BP	GO:0034101	erythrocyte homeostasis	0.0434289	89	240	7
GO:BP	GO:0043113	receptor clustering	0.0454956	37	240	5
GO:BP	GO:0043085	positive regulation of catalytic activity	0.0460586	961	240	24
GO:BP	GO:0050794	regulation of cellular process	0.0470927	7623	240	105
GO:BP	GO:2000807	regulation of synaptic vesicle clustering	0.0486663	7	240	3
GO:CC	GO:0110165	cellular anatomical entity	8.0937e-23	13827	240	210
GO:CC	GO:0005575	cellular_component	2.98065e-22	13932	240	210
GO:CC	GO:0043226	organelle	1.23921e-14	9149	240	154
GO:CC	GO:0005622	intracellular	1.49314e-14	10264	240	165
GO:CC	GO:0043229	intracellular organelle	8.04045e-13	8849	240	147
GO:CC	GO:0005737	cytoplasm	3.01468e-09	7503	240	124
GO:CC	GO:0043227	membrane-bounded organelle	1.20209e-08	7921	240	127
GO:CC	GO:0043231	intracellular membrane-bounded organelle	2.90568e-08	7375	240	120
GO:CC	GO:0032991	protein-containing complex	7.2032e-06	4028	240	74
GO:CC	GO:0016020	membrane	5.38757e-05	6623	240	102
GO:CC	GO:0005634	nucleus	0.000115766	4975	240	82
GO:CC	GO:0005856	cytoskeleton	0.000140901	1685	240	39
GO:CC	GO:0043228	non-membrane-bounded organelle	0.000296764	3206	240	59
GO:CC	GO:0043232	intracellular non-membrane-bounded organelle	0.000296764	3206	240	59
GO:CC	GO:0070161	anchoring junction	0.000332576	426	240	17
GO:CC	GO:0030054	cell junction	0.000587602	1250	240	31
GO:CC	GO:0015630	microtubule cytoskeleton	0.00246346	894	240	24
GO:CC	GO:0005886	plasma membrane	0.00253317	3349	240	58
GO:CC	GO:0098590	plasma membrane region	0.00294878	667	240	20
GO:CC	GO:0071944	cell periphery	0.00357142	3468	240	59
GO:CC	GO:0005911	cell-cell junction	0.019467	315	240	12
GO:CC	GO:0005829	cytosol	0.020082	2391	240	43
GO:CC	GO:0043005	neuron projection	0.0316857	791	240	20
GO:CC	GO:0042995	cell projection	0.0335403	1399	240	29
GO:CC	GO:0032391	photoreceptor connecting cilium	0.0409195	28	240	4
GO:CC	GO:0120025	plasma membrane bounded cell projection	0.0432098	1349	240	28
GO:CC	GO:0070013	intracellular organelle lumen	0.044935	3121	240	51
GO:CC	GO:0043233	organelle lumen	0.044935	3121	240	51
GO:CC	GO:0031974	membrane-enclosed lumen	0.044935	3121	240	51
GO:MF	GO:0003674	molecular_function	6.54112e-21	13343	240	204
GO:MF	GO:0005488	binding	8.38795e-19	10509	240	176
GO:MF	GO:0005515	protein binding	5.76828e-14	6570	240	125
GO:MF	GO:0043167	ion binding	6.88375e-08	4187	240	82
GO:MF	GO:0046872	metal ion binding	5.67553e-07	2430	240	56
GO:MF	GO:0043169	cation binding	1.52975e-06	2497	240	56
GO:MF	GO:0003824	catalytic activity	8.15652e-05	4943	240	83
GO:MF	GO:0140096	catalytic activity, acting on a protein	0.000216454	1872	240	42
GO:MF	GO:0016740	transferase activity	0.00311221	1933	240	40
GO:MF	GO:0005509	calcium ion binding	0.00543465	553	240	18
GO:MF	GO:0042802	identical protein binding	0.00755171	1239	240	29
GO:MF	GO:0005524	ATP binding	0.00800602	1177	240	28
GO:MF	GO:0032559	adenyl ribonucleotide binding	0.0139441	1214	240	28
GO:MF	GO:0030554	adenyl nucleotide binding	0.0149984	1219	240	28
GO:MF	GO:0016773	phosphotransferase activity, alcohol group as acceptor	0.0190264	608	240	18
GO:MF	GO:0016301	kinase activity	0.020245	669	240	19
GO:MF	GO:0016772	transferase activity, transferring phosphorus-containing groups	0.0396447	827	240	21
GO:MF	GO:0019899	enzyme binding	0.0469941	1513	240	31
KEGG	KEGG:00000	KEGG root term	2.84578e-06	4773	240	82
KEGG	KEGG:00604	Glycosphingolipid biosynthesis - ganglio series	0.0157548	15	240	3
KEGG	KEGG:01100	Metabolic pathways	0.0360565	1280	240	25

## Sheet: RF_Tibia_BMD
Source	Term ID	Term name	p-value	Term size	Query size	Intersection
GO:BP	GO:0008150	biological_process	1.12329e-21	13579	220	193
GO:BP	GO:0009987	cellular process	6.60337e-16	12832	220	179
GO:BP	GO:0065007	biological regulation	1.18672e-10	8517	220	131
GO:BP	GO:0050794	regulation of cellular process	7.11091e-09	7623	220	118
GO:BP	GO:0050789	regulation of biological process	1.08336e-08	7967	220	121
GO:BP	GO:0007154	cell communication	1.86246e-05	4259	220	73
GO:BP	GO:0008152	metabolic process	2.79836e-05	8596	220	118
GO:BP	GO:0023052	signaling	3.46533e-05	4234	220	72
GO:BP	GO:0032501	multicellular organismal process	5.86856e-05	4463	220	74
GO:BP	GO:0044238	primary metabolic process	5.91307e-05	7676	220	108
GO:BP	GO:0071704	organic substance metabolic process	6.25391e-05	8088	220	112
GO:BP	GO:0006807	nitrogen compound metabolic process	0.000102096	7249	220	103
GO:BP	GO:0007165	signal transduction	0.000173211	3878	220	66
GO:BP	GO:0051179	localization	0.00018967	4500	220	73
GO:BP	GO:0043170	macromolecule metabolic process	0.000435727	6949	220	98
GO:BP	GO:0044237	cellular metabolic process	0.000601323	7793	220	106
GO:BP	GO:0032502	developmental process	0.00158427	3940	220	64
GO:BP	GO:0050896	response to stimulus	0.00209209	5711	220	83
GO:BP	GO:0060255	regulation of macromolecule metabolic process	0.00218009	4242	220	67
GO:BP	GO:0010467	gene expression	0.00244361	3901	220	63
GO:BP	GO:0048856	anatomical structure development	0.00261889	3647	220	60
GO:BP	GO:0051716	cellular response to stimulus	0.00352971	4937	220	74
GO:BP	GO:0048519	negative regulation of biological process	0.00356647	3508	220	58
GO:BP	GO:0019222	regulation of metabolic process	0.00375161	4578	220	70
GO:BP	GO:0007275	multicellular organism development	0.00467185	3280	220	55
GO:BP	GO:0034641	cellular nitrogen compound metabolic process	0.00519957	4437	220	68
GO:BP	GO:0051171	regulation of nitrogen compound metabolic process	0.00533772	3903	220	62
GO:BP	GO:0080090	regulation of primary metabolic process	0.00544739	3994	220	63
GO:BP	GO:0006810	transport	0.00719926	3327	220	55
GO:BP	GO:0010468	regulation of gene expression	0.00737988	3074	220	52
GO:BP	GO:0051234	establishment of localization	0.00822327	3428	220	56
GO:BP	GO:0048523	negative regulation of cellular process	0.0115832	3208	220	53
GO:BP	GO:0048869	cellular developmental process	0.0116218	2620	220	46
GO:BP	GO:0050793	regulation of developmental process	0.0119061	1675	220	34
GO:BP	GO:0018193	peptidyl-amino acid modification	0.0136336	907	220	23
GO:BP	GO:0071840	cellular component organization or biogenesis	0.0139537	4748	220	70
GO:BP	GO:0030154	cell differentiation	0.0149605	2563	220	45
GO:BP	GO:0006725	cellular aromatic compound metabolic process	0.0159469	4036	220	62
GO:BP	GO:0016043	cellular component organization	0.0172604	4592	220	68
GO:BP	GO:0051239	regulation of multicellular organismal process	0.0192665	1945	220	37
GO:BP	GO:1901360	organic cyclic compound metabolic process	0.0196926	4153	220	63
GO:BP	GO:0010646	regulation of cell communication	0.0221229	2195	220	40
GO:BP	GO:0048731	system development	0.0228538	3027	220	50
GO:BP	GO:0046483	heterocycle metabolic process	0.0241898	3999	220	61
GO:BP	GO:0006139	nucleobase-containing compound metabolic process	0.0243412	3910	220	60
GO:BP	GO:0023051	regulation of signaling	0.0261793	2211	220	40
GO:BP	GO:2000026	regulation of multicellular organismal development	0.0301553	1303	220	28
GO:BP	GO:0044260	cellular macromolecule metabolic process	0.030298	5902	220	81
GO:BP	GO:0048468	cell development	0.0329077	1456	220	30
GO:BP	GO:0016070	RNA metabolic process	0.0385977	3173	220	51
GO:BP	GO:0031323	regulation of cellular metabolic process	0.0392939	4153	220	62
GO:CC	GO:0110165	cellular anatomical entity	1.683e-23	13827	220	196
GO:CC	GO:0005575	cellular_component	5.90826e-23	13932	220	196
GO:CC	GO:0005622	intracellular	3.80228e-13	10264	220	151
GO:CC	GO:0043226	organelle	1.72108e-08	9149	220	130
GO:CC	GO:0043229	intracellular organelle	1.11736e-07	8849	220	125
GO:CC	GO:0005737	cytoplasm	4.96089e-07	7503	220	110
GO:CC	GO:0016020	membrane	1.24518e-05	6623	220	97
GO:CC	GO:0043227	membrane-bounded organelle	1.34271e-05	7921	220	110
GO:CC	GO:0043231	intracellular membrane-bounded organelle	4.29407e-05	7375	220	103
GO:CC	GO:0005634	nucleus	0.00018064	4975	220	76
GO:CC	GO:0005886	plasma membrane	0.000293768	3349	220	57
GO:CC	GO:0071944	cell periphery	0.000404438	3468	220	58
GO:CC	GO:0043025	neuronal cell body	0.00334578	197	220	10
GO:CC	GO:0005829	cytosol	0.0114355	2391	220	41
GO:CC	GO:0031224	intrinsic component of membrane	0.0119665	4422	220	64
GO:CC	GO:0044297	cell body	0.0135332	232	220	10
GO:CC	GO:0043232	intracellular non-membrane-bounded organelle	0.0170657	3206	220	50
GO:CC	GO:0043228	non-membrane-bounded organelle	0.0170657	3206	220	50
GO:CC	GO:0016604	nuclear body	0.0197091	516	220	15
GO:CC	GO:0045092	interleukin-18 receptor complex	0.0208261	2	220	2
GO:CC	GO:0016021	integral component of membrane	0.0264482	4352	220	62
GO:CC	GO:0031981	nuclear lumen	0.0350674	2859	220	45
GO:CC	GO:0000118	histone deacetylase complex	0.0386851	56	220	5
GO:CC	GO:0017053	transcription repressor complex	0.0386851	56	220	5
GO:CC	GO:0016581	NuRD complex	0.0498648	13	220	3
GO:CC	GO:0090545	CHD-type complex	0.0498648	13	220	3
GO:MF	GO:0003674	molecular_function	2.31912e-20	13343	220	189
GO:MF	GO:0005488	binding	3.34897e-12	10509	220	152
GO:MF	GO:0005515	protein binding	1.93423e-05	6570	220	97
GO:MF	GO:0043167	ion binding	0.000240866	4187	220	68
GO:MF	GO:0003824	catalytic activity	0.000697281	4943	220	75
GO:MF	GO:0043168	anion binding	0.00147389	2194	220	42
GO:MF	GO:0097159	organic cyclic compound binding	0.00151591	4401	220	68
GO:MF	GO:0005524	ATP binding	0.00178866	1177	220	28
GO:MF	GO:0016740	transferase activity	0.00263705	1933	220	38
GO:MF	GO:0032559	adenyl ribonucleotide binding	0.00320936	1214	220	28
GO:MF	GO:0030554	adenyl nucleotide binding	0.00346592	1219	220	28
GO:MF	GO:1901363	heterocyclic compound binding	0.00402854	4342	220	66
GO:MF	GO:0036094	small molecule binding	0.00404257	1969	220	38
GO:MF	GO:0017076	purine nucleotide binding	0.00456904	1525	220	32
GO:MF	GO:0032553	ribonucleotide binding	0.00456904	1525	220	32
GO:MF	GO:0035639	purine ribonucleoside triphosphate binding	0.00561626	1467	220	31
GO:MF	GO:1901265	nucleoside phosphate binding	0.00830861	1722	220	34
GO:MF	GO:0000166	nucleotide binding	0.00830861	1722	220	34
GO:MF	GO:0004674	protein serine/threonine kinase activity	0.0093698	342	220	13
GO:MF	GO:0032555	purine ribonucleotide binding	0.010148	1512	220	31
GO:MF	GO:0097367	carbohydrate derivative binding	0.0180814	1711	220	33
GO:MF	GO:0016301	kinase activity	0.0246926	669	220	18
GO:MF	GO:0016772	transferase activity, transferring phosphorus-containing groups	0.0406387	827	220	20
GO:MF	GO:0140096	catalytic activity, acting on a protein	0.044842	1872	220	34
GO:MF	GO:0042008	interleukin-18 receptor activity	0.0495255	2	220	2
KEGG	KEGG:00000	KEGG root term	2.33043e-05	4773	220	74
KEGG	KEGG:04310	Wnt signaling pathway	0.00900042	135	220	7
KEGG	KEGG:04010	MAPK signaling pathway	0.0178137	249	220	9

## Sheet: RF_Humerus_BBS
Source	Term ID	Term name	p-value	Term size	Query size	Intersection
GO:BP	GO:0008150	biological_process	6.01058e-09	13579	115	99
GO:BP	GO:0009987	cellular process	5.58534e-07	12832	115	93
GO:BP	GO:0065007	biological regulation	7.9367e-05	8517	115	69
GO:BP	GO:0050789	regulation of biological process	9.46553e-05	7967	115	66
GO:BP	GO:0044260	cellular macromolecule metabolic process	0.000196531	5902	115	54
GO:BP	GO:0071704	organic substance metabolic process	0.000491989	8088	115	65
GO:BP	GO:0044237	cellular metabolic process	0.000773101	7793	115	63
GO:BP	GO:0044238	primary metabolic process	0.00112048	7676	115	62
GO:BP	GO:0048519	negative regulation of biological process	0.00226526	3508	115	37
GO:BP	GO:0009887	animal organ morphogenesis	0.00377619	727	115	15
GO:BP	GO:0060255	regulation of macromolecule metabolic process	0.00455671	4242	115	41
GO:BP	GO:0018130	heterocycle biosynthetic process	0.00477473	2721	115	31
GO:BP	GO:0019438	aromatic compound biosynthetic process	0.00500188	2727	115	31
GO:BP	GO:0050794	regulation of cellular process	0.00553583	7623	115	60
GO:BP	GO:0006807	nitrogen compound metabolic process	0.00562259	7249	115	58
GO:BP	GO:0008152	metabolic process	0.00565913	8596	115	65
GO:BP	GO:0080090	regulation of primary metabolic process	0.00716345	3994	115	39
GO:BP	GO:1901362	organic cyclic compound biosynthetic process	0.00869656	2800	115	31
GO:BP	GO:0034654	nucleobase-containing compound biosynthetic process	0.00973155	2670	115	30
GO:BP	GO:0019222	regulation of metabolic process	0.01265	4578	115	42
GO:BP	GO:0031323	regulation of cellular metabolic process	0.018705	4153	115	39
GO:BP	GO:0006355	regulation of transcription, DNA-templated	0.0190048	2190	115	26
GO:BP	GO:0006357	regulation of transcription by RNA polymerase II	0.0225911	1546	115	21
GO:BP	GO:2000112	regulation of cellular macromolecule biosynthetic process	0.0252805	2509	115	28
GO:BP	GO:1903506	regulation of nucleic acid-templated transcription	0.0272662	2235	115	26
GO:BP	GO:2001141	regulation of RNA biosynthetic process	0.0272662	2235	115	26
GO:BP	GO:0051171	regulation of nitrogen compound metabolic process	0.0287597	3903	115	37
GO:BP	GO:0006366	transcription by RNA polymerase II	0.0322794	1583	115	21
GO:BP	GO:0008285	negative regulation of cell population proliferation	0.0344172	388	115	10
GO:BP	GO:0006351	transcription, DNA-templated	0.036953	2274	115	26
GO:BP	GO:0010556	regulation of macromolecule biosynthetic process	0.0412214	2576	115	28
GO:BP	GO:0043170	macromolecule metabolic process	0.0445428	6949	115	54
GO:BP	GO:0044271	cellular nitrogen compound biosynthetic process	0.0452424	3190	115	32
GO:CC	GO:0005575	cellular_component	8.98318e-08	13932	115	97
GO:CC	GO:0110165	cellular anatomical entity	2.04434e-07	13827	115	96
GO:CC	GO:0005622	intracellular	5.15136e-06	10264	115	78
GO:CC	GO:0043226	organelle	2.77254e-05	9149	115	71
GO:CC	GO:0043229	intracellular organelle	4.5864e-05	8849	115	69
GO:CC	GO:0043227	membrane-bounded organelle	5.88225e-05	7921	115	64
GO:CC	GO:0043231	intracellular membrane-bounded organelle	6.60794e-05	7375	115	61
GO:CC	GO:0005737	cytoplasm	0.000326574	7503	115	60
GO:CC	GO:0005634	nucleus	0.0107709	4975	115	42
GO:CC	GO:0005794	Golgi apparatus	0.0412894	963	115	14
GO:MF	GO:0003674	molecular_function	2.13638e-13	13343	115	103
GO:MF	GO:0005488	binding	4.87612e-10	10509	115	87
GO:MF	GO:0043167	ion binding	7.4903e-06	4187	115	45
GO:MF	GO:0005515	protein binding	7.70501e-05	6570	115	57
GO:MF	GO:0046872	metal ion binding	0.000246481	2430	115	30
GO:MF	GO:0003824	catalytic activity	0.000391826	4943	115	46
GO:MF	GO:0043169	cation binding	0.000437157	2497	115	30
GO:MF	GO:0003682	chromatin binding	0.00237868	429	115	11
GO:MF	GO:0042578	phosphoric ester hydrolase activity	0.00818849	319	115	9
GO:MF	GO:0019103	pyrimidine nucleotide binding	0.00856621	2	115	2
GO:MF	GO:0016787	hydrolase activity	0.0280807	2184	115	24

## Sheet: RF_Humerus_BMD
Source	Term ID	Term name	p-value	Term size	Query size	Intersection
GO:BP	GO:0008150	biological_process	3.04134e-07	13579	113	95
GO:BP	GO:0009987	cellular process	1.38986e-06	12832	113	91
GO:BP	GO:0032502	developmental process	3.80187e-05	3940	113	43
GO:BP	GO:0048856	anatomical structure development	4.19936e-05	3647	113	41
GO:BP	GO:0032501	multicellular organismal process	5.47359e-05	4463	113	46
GO:BP	GO:0007275	multicellular organism development	8.04067e-05	3280	113	38
GO:BP	GO:0065007	biological regulation	8.81176e-05	8517	113	68
GO:BP	GO:0048731	system development	0.000110588	3027	113	36
GO:BP	GO:0050789	regulation of biological process	0.000110769	7967	113	65
GO:BP	GO:0050794	regulation of cellular process	0.00013997	7623	113	63
GO:BP	GO:0048519	negative regulation of biological process	0.00145915	3508	113	37
GO:BP	GO:0048523	negative regulation of cellular process	0.0045153	3208	113	34
GO:BP	GO:0051246	regulation of protein metabolic process	0.0287104	1861	113	23
GO:BP	GO:0051179	localization	0.0336889	4500	113	40
GO:BP	GO:0032268	regulation of cellular protein metabolic process	0.0362636	1753	113	22
GO:BP	GO:0031400	negative regulation of protein modification process	0.040921	401	113	10
GO:BP	GO:0098885	modification of postsynaptic actin cytoskeleton	0.0484897	2	113	2
GO:CC	GO:0005575	cellular_component	3.95932e-14	13932	113	104
GO:CC	GO:0110165	cellular anatomical entity	1.58872e-13	13827	113	103
GO:CC	GO:0005622	intracellular	3.20832e-09	10264	113	83
GO:CC	GO:0005737	cytoplasm	2.55722e-06	7503	113	64
GO:CC	GO:0043226	organelle	3.53081e-06	9149	113	72
GO:CC	GO:0043229	intracellular organelle	6.28278e-06	8849	113	70
GO:CC	GO:0005813	centrosome	0.00199679	452	113	11
GO:CC	GO:0005815	microtubule organizing center	0.0106129	542	113	11
GO:CC	GO:0098793	presynapse	0.0117481	280	113	8
GO:CC	GO:0043227	membrane-bounded organelle	0.0136078	7921	113	57
GO:CC	GO:0005856	cytoskeleton	0.0211076	1685	113	20
GO:CC	GO:0043231	intracellular membrane-bounded organelle	0.0340843	7375	113	53
GO:MF	GO:0003674	molecular_function	6.11817e-08	13343	113	94
GO:MF	GO:0005488	binding	2.99861e-06	10509	113	79
GO:MF	GO:0005515	protein binding	0.000697076	6570	113	54
GO:MF	GO:0008641	ubiquitin-like modifier activating enzyme activity	0.00614785	11	113	3
KEGG	KEGG:04310	Wnt signaling pathway	0.0129504	135	113	5
KEGG	KEGG:00000	KEGG root term	0.0406527	4773	113	36
